# Supplementary material for: Observational and genetic evidence highlight the association of human sleep behaviors with the incidence of fracture
Source: Commun Biol. 2021 Nov 26;4:1339. doi: 10.1038/s42003-021-02861-0 (PMC8626439; doi:10.1038/s42003-021-02861-0)
Supplement: Supplementary file 4 — Supplementary Data 1-5 [file 42003_2021_2861_MOESM4_ESM.xlsx]

## Sheet: Supp Data 1
Supplementary Data 1 Detailed information on the field ID and code for participants who were excluded in quality control in UK biobank.
Phenotype	Field ID	Code
Observational study
Ancestry	21000	2001, 3001, 4001, 2, 2002, 3002, 4002, 3, 2003, 3003, 5, 6, -1, -3
Fracture
Fracture of bone in neoplastic disease	41270	M907, M9070, M9071, M9072, M9073, M9074, M9075, M9076, M9077, M9078, M9079
Follow-up care involving removal of fracture plate and other internal fixation devices	41270	Z470
Pathological fracture	41203	7331, 73313, 73315, 73316
	41270	M800, M8000, M8001, M8003, M8007, M8008, M801, M8010, M802, M8021, M8028, M804, M8040, M8041, M8046, M8048, M8049, M805, M8050, M8052, M8053, M8055, M8058, M808, M8080, M8081, M8082, M8086, M8088, M8089, M809, M8090, M8091, M8092, M8093, M8094, M8095, M8096, M8097, M8098, M8099; M844, M8440, M8441, M8442, M8443, M8444, M8445, M8446, M8447, M8448, M8449
Rheumatoid arthritis	20002	1464
	41270	M053, M0530, M0538, M0539, M058, M0580, M0582, M0583, M0584, M0586, M0587, M0588, M0589; M0595, M0590, M0591, M0592, M0593, M0594, M0595, M0596, M0596, M0597, M0598, M0599; M060, M0600, M0601, M0602, M0603, M0604, M0605, M0607, M0608, M0609; M068, M0680, M0681, M0682, M0684, M0685, M0686, M0687, M0688, M0689; M069, M0690, M0691, M0692, M0693, M0694, M0695, M0696, M0697, M0698, M0699; M080, M0800,…
	41203	71400, 71401, 71402, 71403, 71404, 71405, 71406, 71407, 71408, 71409, 71423, 71424
Ulcerative colitis	20002	1463
	41270	K51, K510, K511, K512, K513, K514, K515, K518, K519; M075, M0750, M0751, M0755, M0758, M0759, M092
Multiple sclerosis	20002	1261
	41270	G35
	41203	3409
Crohn's disease	20002	1462
	41270	K50, K500, K501, K508, K509, M074, M0740, M0741, M0742, M0743, M0744, M0745, M0746, M0747, M0748, M0749, M091, M0910, M0911, M0912, M0913, M0914, M0915, M0916, M0917, M0918, M0919
Hyperthyroidism	20002	1225
	41270	E05, E050, E051, E052, E053, E054, E055, E058, E059; E062
	41203	2424, 2428, 2429, 7753
Lupus erythematosus	20002	1381
	41270	L93, L930, L931, L932; M32, M320, M321, M328, M329, M3290
	41203	6954, 7100
One-sample Mendelian randomization
Kinship	22021	-1, 1, 10
Abbreviations: ICD-9, the International Classification of Diseases, 9th Revision; ICD-10, the International Classification of Diseases, the 10th Revisions.

## Sheet: Supp Data 2
Supplementary Data 2 Characteristics of the associations of instrumental variables for 4 sleep behaviors (i.e., chronotype, insomnia, snoring, and sleep duration) with fracture risk.
Phenotype	SNP	Sleep traits					Fracture
		Effective allele	beta	se	P-value		Effective allele	Other allele	beta	se	P-value
Chronotype	rs10109566	A	-0.022	0.004	8.65e-09		A	G	0.012	0.007	0.064
Chronotype	rs1013987	T	-0.029	0.004	5.57e-13		T	C	0.002	0.007	0.67
Chronotype	rs10175975	T	0.025	0.004	1.11e-09		C	T	0.003	0.009	0.73
Chronotype	rs10237162	T	0.037	0.004	1.86e-18		T	C	-0.004	0.007	0.61
Chronotype	rs10254050	C	-0.058	0.005	3.58e-29		C	G	-0.01	0.008	0.24
Chronotype	rs1025601	T	-0.022	0.004	2.67e-08		C	T	0	0.007	0.92
Chronotype	rs10402849	T	0.026	0.004	2.98e-09		C	T	-0.002	0.008	0.81
Chronotype	rs10520176	T	0.038	0.004	4.54e-24		T	C	-0.009	0.007	0.19
Chronotype	rs1061032	T	0.064	0.006	1.69e-23		T	G	-0.003	0.012	0.83
Chronotype	rs1064213	A	0.044	0.004	3.81e-31		G	A	0.012	0.007	0.068
Chronotype	rs10742179	A	0.035	0.004	3.38e-15		A	G	-0.005	0.007	0.46
Chronotype	rs10759208	T	-0.025	0.004	4.42e-10		T	C	0.005	0.007	0.49
Chronotype	rs10762434	C	0.025	0.004	2.2e-08		G	C	0.012	0.008	0.11
Chronotype	rs10818834	T	0.03	0.004	4.73e-12		T	C	-0.002	0.007	0.75
Chronotype	rs10830107	A	0.028	0.005	4.58e-09		A	G	0.002	0.008	0.82
Chronotype	rs10832648	A	-0.031	0.005	7.41e-12		C	A	-0.004	0.008	0.6
Chronotype	rs10838687	T	0.035	0.005	1.9e-13		T	G	0.006	0.008	0.42
Chronotype	rs10877962	T	0.036	0.004	3.7e-18		C	T	0.001	0.007	0.86
Chronotype	rs10917513	T	-0.031	0.004	3.15e-15		C	T	-0.014	0.007	0.039
Chronotype	rs10951325	T	0.034	0.004	7.8e-20		T	C	-0.012	0.007	0.1
Chronotype	rs10988239	T	-0.021	0.003	3.26e-11		C	T	0.001	0.007	0.89
Chronotype	rs11032362	A	0.07	0.006	1.15e-27		G	A	-0.003	0.011	0.88
Chronotype	rs11102807	A	-0.022	0.004	8.09e-09		A	G	-0.001	0.007	0.86
Chronotype	rs11152350	A	-0.028	0.004	1.2e-13		A	C	-0.006	0.007	0.39
Chronotype	rs11154718	T	-0.023	0.004	1.4e-09		T	C	0.006	0.007	0.35
Chronotype	rs11165655	A	-0.028	0.004	4.78e-13		G	A	0.007	0.007	0.28
Chronotype	rs11200159	A	-0.023	0.004	4.15e-09		C	A	0.011	0.007	0.12
Chronotype	rs11208844	A	-0.029	0.005	5.38e-09		G	A	-0.007	0.01	0.48
Chronotype	rs112201801	T	-0.085	0.013	9.87e-11		NA	NA	NA	NA	NA
Chronotype	rs113851554	T	-0.054	0.007	1.66e-13		G	T	-0.001	0.015	0.8
Chronotype	rs1144566	T	0.231	0.011	2e-95		T	C	0.033	0.019	0.11
Chronotype	rs114848860	A	-0.077	0.01	1.19e-13		A	T	0	0.021	0.96
Chronotype	rs115073088	A	-0.076	0.011	4.31e-12		A	G	0.013	0.022	0.57
Chronotype	rs11545787	A	-0.05	0.004	4.2e-30		G	A	-0.007	0.008	0.32
Chronotype	rs11588913	A	-0.024	0.004	3.03e-10		G	A	0.005	0.007	0.42
Chronotype	rs11611435	T	0.028	0.004	6.62e-11		T	C	0.01	0.007	0.11
Chronotype	rs1163238	A	-0.024	0.004	3.45e-08		G	A	-0.017	0.007	0.013
Chronotype	rs11641239	T	0.023	0.004	4.65e-09		C	T	0.005	0.007	0.52
Chronotype	rs11670534	T	-0.031	0.005	5.46e-10		C	T	-0.006	0.009	0.56
Chronotype	rs11677484	T	0.023	0.004	1.18e-09		G	T	-0.014	0.008	0.062
Chronotype	rs11845599	A	-0.027	0.004	5.22e-13		A	G	-0.001	0.007	0.88
Chronotype	rs12040629	A	0.073	0.005	4.71e-45		G	A	0.002	0.009	0.85
Chronotype	rs12051	A	-0.026	0.004	4.86e-13		A	G	0.016	0.007	0.017
Chronotype	rs12140153	T	-0.06	0.007	6.89e-19		G	T	-0.022	0.011	0.042
Chronotype	rs12195792	A	0.034	0.004	4.8e-15		T	A	0.004	0.007	0.55
Chronotype	rs12206814	C	0.025	0.004	1.17e-08		G	C	0.011	0.007	0.083
Chronotype	rs12249410	T	-0.034	0.006	2.54e-09		G	T	-0.01	0.011	0.38
Chronotype	rs12298405	T	-0.023	0.004	1.68e-10		C	T	0.007	0.007	0.28
Chronotype	rs12378543	T	-0.023	0.004	4.77e-09		C	T	-0.005	0.007	0.45
Chronotype	rs12442008	T	0.029	0.004	5.1e-11		C	T	-0.006	0.008	0.44
Chronotype	rs12442674	A	0.023	0.004	8e-09		A	C	-0.002	0.007	0.82
Chronotype	rs12445235	C	-0.021	0.004	1.37e-08		G	C	0.003	0.007	0.68
Chronotype	rs12464387	A	-0.021	0.004	1.06e-09		A	G	-0.004	0.007	0.56
Chronotype	rs12518401	A	-0.024	0.004	1.58e-10		G	A	0.001	0.007	0.94
Chronotype	rs12636669	T	0.057	0.006	5.26e-19		C	T	0.016	0.012	0.19
Chronotype	rs12771973	A	-0.022	0.004	2.16e-08		G	A	-0.004	0.008	0.57
Chronotype	rs1278402	A	0.028	0.005	2.4e-09		A	G	0.01	0.007	0.15
Chronotype	rs12808544	A	-0.035	0.004	3.08e-15		C	A	0.001	0.008	0.92
Chronotype	rs12927162	A	0.056	0.004	5.52e-38		A	G	0.003	0.007	0.7
Chronotype	rs12950382	A	0.023	0.004	4.7e-08		A	G	-0.005	0.007	0.54
Chronotype	rs12969848	T	0.036	0.004	1.06e-21		C	T	0	0.007	0.99
Chronotype	rs13011556	C	-0.029	0.004	1.14e-13		C	G	-0.007	0.008	0.42
Chronotype	rs13065394	T	-0.027	0.004	4.14e-11		G	T	-0.001	0.007	0.83
Chronotype	rs13172141	A	0.022	0.004	1.82e-09		A	T	0.003	0.007	0.74
Chronotype	rs13414393	T	-0.022	0.004	6.16e-09		T	C	0.006	0.007	0.4
Chronotype	rs1398346	T	0.026	0.005	4.35e-08		C	T	0	0.01	0.95
Chronotype	rs139911	T	-0.034	0.004	1.39e-18		C	T	0.004	0.007	0.55
Chronotype	rs1421085	T	-0.042	0.004	4.56e-32		T	C	0.014	0.007	0.033
Chronotype	rs1449403	A	0.042	0.006	6.42e-13		G	A	0.009	0.01	0.34
Chronotype	rs1468945	A	-0.036	0.004	5.81e-16		G	A	-0.019	0.008	0.027
Chronotype	rs1474754	A	-0.021	0.004	1.76e-08		A	G	-0.01	0.007	0.16
Chronotype	rs1502249	A	0.017	0.003	2.72e-08		A	G	-0.003	0.007	0.64
Chronotype	rs1508608	A	0.028	0.004	8.36e-13		A	G	0.001	0.007	0.86
Chronotype	rs1559253	A	0.022	0.004	5.48e-09		G	A	-0.006	0.007	0.42
Chronotype	rs1599374	A	0.031	0.004	3.09e-15		G	A	-0.002	0.007	0.8
Chronotype	rs16939162	A	0.038	0.005	1.23e-14		A	G	-0.004	0.009	0.61
Chronotype	rs17302081	T	0.022	0.004	8.21e-09		T	C	0.006	0.007	0.32
Chronotype	rs1737893	T	-0.025	0.004	9.49e-11		C	T	-0.007	0.007	0.29
Chronotype	rs17396357	T	0.021	0.004	2.28e-08		C	T	0.01	0.007	0.12
Chronotype	rs17448682	T	0.035	0.004	2.82e-16		C	T	0.002	0.008	0.76
Chronotype	rs17455138	T	0.031	0.005	1.04e-10		T	C	-0.007	0.008	0.45
Chronotype	rs17575798	A	-0.034	0.004	3.66e-14		G	A	0.011	0.008	0.2
Chronotype	rs17577073	A	0.025	0.004	2.02e-10		A	C	0.005	0.007	0.44
Chronotype	rs17604349	A	-0.037	0.004	2.58e-19		G	A	-0.007	0.009	0.39
Chronotype	rs17712705	A	-0.025	0.004	3.47e-09		A	G	-0.012	0.007	0.072
Chronotype	rs1788784	A	-0.027	0.004	3.72e-10		A	G	0.004	0.007	0.53
Chronotype	rs1799464	A	-0.02	0.004	2.86e-08		A	G	0.005	0.007	0.58
Chronotype	rs1811899	T	-0.03	0.005	1.32e-09		T	C	-0.009	0.008	0.24
Chronotype	rs184033703	A	0.058	0.008	1.31e-13		G	A	0.009	0.014	0.57
Chronotype	rs1843888	A	0.051	0.004	2.36e-43		G	A	-0.002	0.007	0.76
Chronotype	rs187028	A	-0.022	0.003	2.15e-10		A	T	-0.003	0.007	0.64
Chronotype	rs1871729	A	-0.023	0.004	7.76e-09		A	G	0.007	0.007	0.31
Chronotype	rs1873958	A	0.028	0.004	2.39e-15		G	A	-0.003	0.007	0.65
Chronotype	rs1886205	A	0.029	0.004	6.25e-14		C	A	0.009	0.008	0.3
Chronotype	rs1931814	A	0.026	0.004	2.99e-13		A	G	0.001	0.007	0.93
Chronotype	rs2011528	T	-0.033	0.005	3.17e-11		C	T	0.003	0.009	0.69
Chronotype	rs2050185	A	0.022	0.004	6.62e-09		G	A	-0.006	0.007	0.36
Chronotype	rs2072413	T	-0.021	0.004	4.99e-08		C	T	-0.016	0.007	0.026
Chronotype	rs2072727	T	0.028	0.004	4.11e-15		T	C	0.002	0.007	0.66
Chronotype	rs2166559	T	-0.033	0.005	1.56e-09		T	C	0.004	0.009	0.64
Chronotype	rs2298117	T	-0.023	0.004	4.19e-09		T	C	0	0.007	0.98
Chronotype	rs2304467	C	-0.024	0.004	6.78e-09		C	G	-0.008	0.007	0.26
Chronotype	rs2322605	A	-0.022	0.004	2.43e-09		G	A	0.004	0.007	0.54
Chronotype	rs2362775	T	-0.022	0.004	6.03e-09		T	C	-0.001	0.007	0.82
Chronotype	rs2396004	A	0.021	0.004	3.04e-09		A	G	0	0.007	0.92
Chronotype	rs2433634	A	-0.027	0.004	4.57e-10		A	C	-0.016	0.007	0.029
Chronotype	rs247929	C	0.031	0.004	4.93e-17		G	C	-0.001	0.007	0.93
Chronotype	rs2514214	A	0.027	0.005	1.98e-09		A	G	-0.004	0.007	0.59
Chronotype	rs2550298	T	-0.04	0.004	5.67e-26		C	T	-0.001	0.007	0.86
Chronotype	rs2580160	A	0.028	0.004	3.88e-11		A	G	-0.008	0.007	0.21
Chronotype	rs2593487	A	-0.029	0.004	2.03e-12		G	A	0	0.007	0.97
Chronotype	rs2653349	A	0.066	0.005	2.52e-48		A	G	0.004	0.008	0.69
Chronotype	rs2706762	T	-0.037	0.005	3.62e-14		C	T	0.002	0.009	0.86
Chronotype	rs2737245	T	0.034	0.004	2.68e-17		G	T	0.022	0.007	0.003
Chronotype	rs28380327	A	0.04	0.004	5.24e-25		A	T	-0.003	0.007	0.65
Chronotype	rs2844016	T	0.027	0.004	2.41e-09		T	C	-0.012	0.007	0.086
Chronotype	rs28458909	T	-0.07	0.006	9.52e-34		C	T	-0.001	0.01	0.92
Chronotype	rs28459838	T	0.027	0.004	1.3e-09		T	C	-0.002	0.008	0.87
Chronotype	rs2850979	T	-0.023	0.004	3.21e-09		C	T	-0.011	0.008	0.13
Chronotype	rs2881955	T	0.027	0.004	5.23e-11		C	T	-0.003	0.007	0.72
Chronotype	rs2901796	A	0.025	0.004	6.06e-10		A	G	0.01	0.007	0.15
Chronotype	rs2916148	A	0.028	0.004	3.07e-14		G	A	0.005	0.007	0.45
Chronotype	rs2944831	A	0.025	0.004	8.5e-11		G	A	0	0.007	0.92
Chronotype	rs295268	T	-0.031	0.005	1.61e-10		T	C	-0.014	0.007	0.055
Chronotype	rs2978382	T	0.023	0.004	6.47e-09		T	C	0.01	0.007	0.15
Chronotype	rs2979139	A	-0.027	0.004	3.92e-14		A	G	0.005	0.007	0.47
Chronotype	rs308521	T	0.028	0.003	3.67e-17		T	C	-0.004	0.007	0.58
Chronotype	rs3138490	A	0.024	0.004	6.98e-10		T	A	-0.007	0.007	0.26
Chronotype	rs34054660	A	0.025	0.005	4.48e-08		A	G	0.011	0.007	0.085
Chronotype	rs35346733	A	-0.032	0.005	4.37e-10		G	A	0.002	0.008	0.76
Chronotype	rs35524253	A	0.034	0.004	3.19e-18		G	A	-0.011	0.007	0.1
Chronotype	rs359248	T	-0.028	0.003	2.23e-16		T	G	0.01	0.007	0.13
Chronotype	rs36055559	A	-0.036	0.005	7.09e-12		G	A	-0.014	0.009	0.1
Chronotype	rs3760381	A	0.027	0.004	3.84e-10		G	A	0	0.008	1
Chronotype	rs3807651	A	0.025	0.004	8.77e-09		A	T	0.008	0.007	0.24
Chronotype	rs3808964	T	0.02	0.004	1.35e-08		G	T	-0.003	0.007	0.63
Chronotype	rs3815983	T	-0.022	0.003	4.17e-10		C	T	0.01	0.007	0.13
Chronotype	rs3850174	A	-0.035	0.004	2.88e-15		T	A	0.021	0.008	0.005
Chronotype	rs3857599	A	0.032	0.005	2.31e-09		C	A	0.007	0.009	0.43
Chronotype	rs3867239	A	0.026	0.004	1.94e-11		G	A	-0.011	0.007	0.093
Chronotype	rs3923809	A	-0.022	0.004	3.1e-08		A	G	-0.013	0.007	0.092
Chronotype	rs4027217	A	-0.026	0.005	4.46e-08		C	A	0.01	0.008	0.22
Chronotype	rs412000	C	-0.022	0.004	1.67e-09		G	C	0	0.007	0.96
Chronotype	rs4121878	C	0.022	0.004	8.41e-09		G	C	0.007	0.007	0.29
Chronotype	rs42210	C	-0.029	0.005	4.91e-10		G	C	0.006	0.007	0.34
Chronotype	rs4236237	A	-0.024	0.004	1.04e-10		C	A	-0.008	0.007	0.21
Chronotype	rs4241964	T	-0.029	0.004	8.74e-16		T	G	-0.003	0.007	0.66
Chronotype	rs4269995	T	-0.034	0.004	6.44e-20		C	T	0.002	0.008	0.79
Chronotype	rs4365329	A	-0.019	0.003	2.68e-08		A	T	0.001	0.007	0.9
Chronotype	rs4419127	A	0.044	0.004	8e-30		A	G	0.008	0.007	0.22
Chronotype	rs4535583	T	0.021	0.004	3.68e-08		C	T	0.01	0.007	0.18
Chronotype	rs4550384	T	0.024	0.004	1.65e-09		T	G	-0.005	0.008	0.5
Chronotype	rs45597035	A	-0.022	0.004	2e-08		A	G	-0.012	0.007	0.091
Chronotype	rs465670	T	0.024	0.004	2.74e-10		C	T	-0.003	0.007	0.61
Chronotype	rs4666682	A	-0.025	0.004	3.68e-09		G	A	0.012	0.009	0.16
Chronotype	rs4672458	T	-0.022	0.004	1.66e-10		C	T	-0.004	0.007	0.5
Chronotype	rs4690085	A	-0.019	0.003	2.02e-08		A	G	0.006	0.007	0.35
Chronotype	rs4698678	C	0.031	0.005	1.25e-11		C	G	-0.005	0.007	0.51
Chronotype	rs4729854	A	-0.049	0.004	4.28e-36		T	A	0	0.007	0.93
Chronotype	rs4785296	C	0.026	0.004	1.37e-09		G	C	-0.007	0.008	0.4
Chronotype	rs4800998	A	0.039	0.005	4.63e-14		T	A	-0.011	0.008	0.2
Chronotype	rs481214	A	0.023	0.004	2.05e-08		A	T	-0.013	0.007	0.055
Chronotype	rs4860734	A	0.02	0.004	2.66e-08		G	A	0.013	0.007	0.065
Chronotype	rs486416	A	-0.02	0.003	1.39e-09		G	A	-0.003	0.007	0.7
Chronotype	rs4878734	A	0.022	0.004	4.69e-08		A	T	-0.003	0.007	0.66
Chronotype	rs4903203	A	0.025	0.004	1.67e-10		A	G	0.009	0.007	0.18
Chronotype	rs4936290	A	-0.023	0.004	1.31e-10		A	C	-0.01	0.007	0.18
Chronotype	rs495593	A	0.023	0.004	3.67e-09		G	A	-0.005	0.007	0.49
Chronotype	rs497338	T	0.027	0.004	1.91e-10		C	T	0	0.007	0.99
Chronotype	rs555784	A	-0.025	0.004	3.18e-10		T	A	-0.003	0.007	0.7
Chronotype	rs55846845	A	-0.021	0.003	4.71e-11		G	A	0.003	0.007	0.61
Chronotype	rs56113850	T	-0.023	0.004	2.38e-10		T	C	0.008	0.007	0.27
Chronotype	rs57236847	C	0.027	0.005	4.38e-09		C	G	-0.005	0.007	0.5
Chronotype	rs58681483	A	0.035	0.006	9.69e-09		A	G	-0.012	0.012	0.34
Chronotype	rs58876439	A	0.047	0.007	3.05e-11		G	A	-0.002	0.013	0.92
Chronotype	rs59986227	C	-0.031	0.005	1.39e-11		C	G	-0.011	0.008	0.15
Chronotype	rs6007594	A	-0.025	0.004	6.36e-10		G	A	0.014	0.007	0.057
Chronotype	rs6047481	A	0.025	0.004	3.4e-09		A	T	0.003	0.007	0.73
Chronotype	rs6131805	T	0.026	0.004	1.68e-11		T	G	0.001	0.007	0.84
Chronotype	rs6131942	A	-0.026	0.003	7.42e-16		A	G	-0.001	0.007	0.9
Chronotype	rs61875203	T	0.026	0.004	1.97e-09		C	T	0.004	0.007	0.61
Chronotype	rs61990287	A	0.025	0.004	6.04e-09		C	A	-0.008	0.007	0.28
Chronotype	rs62082402	T	0.05	0.006	6.9e-19		G	T	-0.003	0.008	0.69
Chronotype	rs621421	T	-0.027	0.004	2.17e-14		T	C	0.005	0.007	0.41
Chronotype	rs62182135	A	-0.024	0.003	1.13e-12		C	A	0.015	0.007	0.03
Chronotype	rs62465218	A	-0.027	0.005	9.74e-09		C	A	0.015	0.009	0.085
Chronotype	rs62479736	T	0.024	0.004	4.1e-10		T	G	-0.005	0.007	0.48
Chronotype	rs6429233	A	0.02	0.004	1.2e-08		G	A	-0.004	0.007	0.55
Chronotype	rs6433478	T	-0.025	0.004	1.17e-11		T	C	-0.006	0.007	0.32
Chronotype	rs6468316	T	-0.02	0.004	2.96e-08		C	T	0.004	0.007	0.49
Chronotype	rs6477309	T	0.031	0.004	4.64e-15		C	T	-0.004	0.007	0.51
Chronotype	rs6560218	T	-0.022	0.004	1.39e-08		C	T	0.01	0.007	0.14
Chronotype	rs662094	A	0.028	0.004	5.45e-13		G	A	0.003	0.007	0.62
Chronotype	rs66617308	T	0.018	0.003	4.4e-08		T	C	-0.004	0.007	0.61
Chronotype	rs6690292	T	-0.025	0.004	1.54e-08		C	T	0.009	0.007	0.18
Chronotype	rs6727752	A	0.026	0.004	2.27e-10		G	A	-0.004	0.007	0.64
Chronotype	rs6794796	A	0.025	0.004	3.07e-10		A	G	-0.01	0.007	0.14
Chronotype	rs67988891	C	-0.036	0.004	1.63e-18		C	G	-0.012	0.007	0.1
Chronotype	rs6816922	A	-0.02	0.004	4.26e-08		C	A	0.009	0.007	0.17
Chronotype	rs6838677	A	-0.021	0.004	2.68e-08		A	C	0.015	0.007	0.041
Chronotype	rs6846730	T	-0.032	0.004	2.54e-14		C	T	-0.012	0.008	0.12
Chronotype	rs695459	T	-0.022	0.004	1.17e-08		C	T	-0.004	0.007	0.6
Chronotype	rs6958557	T	0.026	0.004	4.04e-12		T	G	-0.002	0.007	0.75
Chronotype	rs6967481	T	0.032	0.003	8.39e-21		C	T	-0.008	0.007	0.26
Chronotype	rs6968240	A	0.022	0.003	2.64e-10		C	A	0.001	0.007	0.85
Chronotype	rs6988733	T	0.023	0.004	2.79e-08		C	T	0.004	0.007	0.56
Chronotype	rs6993892	T	-0.035	0.004	5.24e-20		T	C	0.012	0.007	0.086
Chronotype	rs7111582	A	-0.039	0.005	4.11e-14		G	A	-0.012	0.011	0.29
Chronotype	rs7143933	T	0.025	0.004	6.52e-09		T	G	0.007	0.007	0.37
Chronotype	rs71523448	C	-0.05	0.007	1.62e-13		G	C	0	0.012	0.97
Chronotype	rs7203707	A	-0.02	0.003	5e-10		C	A	0.007	0.007	0.32
Chronotype	rs7248205	T	0.027	0.004	9.96e-13		C	T	0.014	0.007	0.038
Chronotype	rs72720396	A	-0.042	0.004	3.61e-21		A	G	-0.003	0.008	0.85
Chronotype	rs72729847	T	-0.03	0.005	1.35e-10		T	C	-0.003	0.008	0.67
Chronotype	rs72790386	T	0.06	0.011	2.07e-08		G	T	-0.03	0.018	0.093
Chronotype	rs72829706	A	0.056	0.009	1.24e-10		A	G	-0.021	0.017	0.25
Chronotype	rs72841368	A	-0.03	0.005	2.44e-11		A	T	0.024	0.008	0.006
Chronotype	rs72950188	T	0.045	0.007	1.67e-10		T	C	0	0.012	0.9
Chronotype	rs7298532	T	0.027	0.004	1.42e-10		T	C	-0.004	0.008	0.52
Chronotype	rs7299922	A	0.024	0.004	5.38e-11		A	G	0.007	0.007	0.28
Chronotype	rs73026775	A	-0.034	0.006	2.16e-08		G	A	-0.021	0.01	0.034
Chronotype	rs7304278	A	-0.029	0.004	1.53e-14		A	G	0	0.007	0.98
Chronotype	rs73050286	T	0.03	0.004	3.52e-11		T	C	0.007	0.008	0.38
Chronotype	rs7429614	T	0.035	0.004	2.45e-19		G	T	0.004	0.007	0.52
Chronotype	rs74357745	A	0.031	0.005	3.88e-10		A	G	0.003	0.01	0.84
Chronotype	rs747003	T	0.02	0.004	2.78e-08		T	C	0.007	0.007	0.33
Chronotype	rs75120545	T	0.086	0.01	6.84e-17		C	T	0.034	0.02	0.071
Chronotype	rs76064513	T	0.034	0.006	3.09e-08		C	T	0.009	0.01	0.33
Chronotype	rs76518095	T	0.04	0.007	7.82e-09		C	T	-0.009	0.012	0.5
Chronotype	rs766406	T	-0.024	0.004	6.98e-10		G	T	0.009	0.007	0.23
Chronotype	rs7700110	A	0.024	0.004	4.11e-09		G	A	0.006	0.007	0.49
Chronotype	rs7701529	A	-0.03	0.004	5.1e-12		A	T	-0.002	0.008	0.82
Chronotype	rs7721608	T	0.02	0.003	2.01e-09		G	T	0	0.007	0.99
Chronotype	rs77248969	A	-0.033	0.006	4.91e-09		G	A	-0.006	0.012	0.53
Chronotype	rs77960	A	0.022	0.003	8.29e-11		G	A	-0.021	0.007	0.003
Chronotype	rs7845620	A	-0.043	0.005	8.09e-19		A	C	0	0.009	0.99
Chronotype	rs7943634	T	-0.024	0.004	8.55e-10		C	T	-0.001	0.007	0.92
Chronotype	rs7959983	T	-0.03	0.004	4.54e-16		T	C	0.034	0.007	0
Chronotype	rs7975791	T	0.051	0.009	5.03e-09		C	T	-0.01	0.017	0.55
Chronotype	rs80097534	T	-0.036	0.006	2.78e-09		G	T	-0.018	0.011	0.13
Chronotype	rs80271258	T	-0.089	0.006	4.16e-43		C	T	0.019	0.012	0.11
Chronotype	rs8044054	T	0.031	0.004	7.05e-17		C	T	0.016	0.007	0.025
Chronotype	rs8072058	A	-0.028	0.005	8.59e-09		T	A	-0.015	0.008	0.066
Chronotype	rs812925	C	-0.031	0.004	6.7e-17		C	G	0	0.007	0.95
Chronotype	rs848552	C	-0.028	0.004	4.89e-14		C	G	0.014	0.007	0.03
Chronotype	rs909757	T	0.02	0.003	1.03e-08		T	C	0.009	0.007	0.13
Chronotype	rs9347926	A	0.026	0.004	1.28e-13		A	T	-0.008	0.007	0.25
Chronotype	rs9381812	A	-0.05	0.004	1.15e-33		A	G	-0.011	0.007	0.1
Chronotype	rs938836	A	-0.021	0.003	1.01e-09		G	A	0.013	0.007	0.064
Chronotype	rs9394154	C	-0.022	0.004	8.35e-10		C	G	-0.009	0.007	0.18
Chronotype	rs9416744	A	0.034	0.004	7.38e-17		A	C	-0.001	0.007	0.89
Chronotype	rs9436119	A	0.04	0.003	5.7e-30		G	A	0.026	0.007	0
Chronotype	rs9465253	T	0.023	0.004	3e-09		C	T	-0.005	0.007	0.48
Chronotype	rs9479402	T	-0.219	0.018	4.05e-33		T	C	0.008	0.032	0.77
Chronotype	rs9558942	T	-0.019	0.004	4.43e-08		T	C	-0.004	0.007	0.6
Chronotype	rs9571526	T	-0.027	0.005	5.14e-09		T	G	0.008	0.008	0.29
Chronotype	rs9573980	A	0.127	0.01	5.03e-36		A	G	-0.01	0.018	0.63
Chronotype	rs9597241	A	0.033	0.004	9.39e-14		A	C	-0.006	0.008	0.47
Chronotype	rs9636202	A	-0.026	0.004	3.67e-11		G	A	0.007	0.007	0.37
Chronotype	rs9664044	T	-0.027	0.004	2e-09		C	T	0.011	0.008	0.15
Chronotype	rs975025	T	-0.049	0.007	6.98e-14		C	T	-0.014	0.012	0.24
Chronotype	rs9817910	A	-0.022	0.003	1.78e-10		G	A	0.002	0.007	0.7
Chronotype	rs9836621	T	-0.028	0.004	1.84e-13		C	T	0	0.007	0.99
Chronotype	rs9950528	A	-0.024	0.004	4.32e-09		A	G	0.003	0.007	0.63
Chronotype	rs9956387	A	-0.02	0.004	2.67e-08		A	T	0.001	0.007	0.89
Chronotype	rs9964420	A	-0.049	0.004	2.26e-37		C	A	0.001	0.007	0.92
Chronotype	rs9991917	A	0.045	0.008	1.12e-08		G	A	-0.011	0.008	0.2
Chronotype	rs9997394	A	-0.025	0.004	1.05e-09		G	A	-0.002	0.007	0.73
Insomnia	rs1015438	A	0.058	0.008	2.51e-14		G	A	0.005	0.008	0.53
Insomnia	rs1031654	A	-0.051	0.007	3.88e-12		C	A	0.007	0.008	0.42
Insomnia	rs1038093	T	0.039	0.006	2.47e-10		T	C	0.013	0.007	0.051
Insomnia	rs10502966	A	-0.039	0.006	8.54e-11		A	G	-0.008	0.007	0.22
Insomnia	rs10756571	T	0.036	0.006	1.8e-08		C	T	-0.003	0.007	0.71
Insomnia	rs10758593	A	-0.036	0.006	4.9e-09		G	A	0.003	0.007	0.59
Insomnia	rs10761240	A	-0.043	0.006	2.12e-12		G	A	0.004	0.007	0.64
Insomnia	rs10800992	T	0.042	0.006	3.84e-12		C	T	-0.004	0.007	0.54
Insomnia	rs10825503	T	0.033	0.006	1.43e-08		G	T	-0.007	0.007	0.3
Insomnia	rs10865954	T	0.042	0.006	1.92e-11		T	C	0.015	0.007	0.034
Insomnia	rs10898940	A	0.034	0.006	8.09e-09		A	C	0	0.007	0.98
Insomnia	rs10928256	T	0.034	0.006	1.61e-08		T	C	0	0.007	1
Insomnia	rs10944696	A	-0.038	0.007	7.99e-09		G	A	0.011	0.007	0.16
Insomnia	rs10947428	T	-0.068	0.007	9.06e-21		T	C	-0.004	0.008	0.6
Insomnia	rs10947690	A	-0.047	0.007	4.04e-12		A	G	-0.006	0.007	0.45
Insomnia	rs10947987	T	-0.033	0.006	4.08e-08		C	T	-0.009	0.007	0.17
Insomnia	rs10955647	T	0.033	0.006	1.84e-08		G	T	-0.002	0.007	0.8
Insomnia	rs11001276	A	-0.038	0.007	2.52e-08		A	T	0.001	0.007	0.8
Insomnia	rs11090039	A	0.039	0.007	1.82e-09		G	A	0.005	0.007	0.48
Insomnia	rs11119409	T	-0.035	0.006	1.19e-08		C	T	0	0.007	0.99
Insomnia	rs11149313	A	0.04	0.007	2.38e-09		A	G	0.004	0.007	0.58
Insomnia	rs113851554	T	0.206	0.014	1.56e-51		G	T	-0.001	0.015	0.8
Insomnia	rs11588755	A	-0.035	0.006	5.14e-09		G	A	0.003	0.007	0.72
Insomnia	rs11605348	A	-0.045	0.006	7.01e-13		G	A	0.02	0.007	0.004
Insomnia	rs116466468	T	0.044	0.007	2.11e-10		T	C	-0.014	0.008	0.065
Insomnia	rs11650304	C	0.067	0.012	1.23e-08		C	G	-0.003	0.013	0.85
Insomnia	rs11679943	A	0.037	0.006	3.16e-09		G	A	0.006	0.007	0.4
Insomnia	rs11722569	T	0.034	0.006	2.91e-08		C	T	0.006	0.007	0.41
Insomnia	rs11756035	C	0.051	0.009	1.29e-08		G	C	-0.005	0.01	0.64
Insomnia	rs11803128	A	-0.041	0.006	6.85e-11		A	G	0.006	0.007	0.38
Insomnia	rs118166957	T	0.068	0.008	1.95e-16		C	T	-0.008	0.009	0.4
Insomnia	rs12030482	A	0.041	0.007	8.16e-09		T	A	0.009	0.008	0.26
Insomnia	rs12187443	T	0.04	0.006	1.64e-10		T	C	0.008	0.007	0.21
Insomnia	rs12251016	A	-0.039	0.006	3.89e-10		A	T	-0.012	0.007	0.073
Insomnia	rs12310246	A	0.045	0.007	4.74e-11		G	A	-0.008	0.008	0.33
Insomnia	rs12520974	T	-0.036	0.006	1.69e-09		T	C	-0.015	0.007	0.024
Insomnia	rs12666306	A	0.042	0.006	2.24e-12		A	G	0.006	0.007	0.35
Insomnia	rs12790660	T	-0.04	0.006	4.49e-10		T	C	0.005	0.007	0.42
Insomnia	rs1289939	T	-0.041	0.007	6e-09		T	C	0.001	0.008	1
Insomnia	rs12912299	T	-0.043	0.006	4.42e-13		C	T	0.007	0.007	0.25
Insomnia	rs12917449	A	-0.042	0.008	2.97e-08		A	C	-0.011	0.008	0.18
Insomnia	rs12983032	A	-0.043	0.006	1.07e-11		G	A	0.014	0.007	0.038
Insomnia	rs12991815	C	0.04	0.006	3.02e-11		C	G	0.006	0.007	0.36
Insomnia	rs13010288	T	-0.06	0.009	9.26e-12		G	T	0.013	0.01	0.19
Insomnia	rs13135092	A	-0.089	0.011	2.53e-16		A	G	-0.021	0.012	0.077
Insomnia	rs13138995	A	0.034	0.006	1.97e-08		A	G	-0.002	0.007	0.93
Insomnia	rs1519102	C	-0.037	0.006	1.9e-08		G	C	-0.006	0.007	0.36
Insomnia	rs1530938	A	0.036	0.006	8.82e-10		A	G	-0.004	0.007	0.47
Insomnia	rs1536053	T	-0.038	0.006	6.04e-09		C	T	0	0.007	0.98
Insomnia	rs1567084	A	0.033	0.006	2.14e-08		A	G	-0.001	0.007	0.98
Insomnia	rs1620977	A	0.052	0.007	2.27e-14		A	G	0.011	0.007	0.091
Insomnia	rs16903122	T	0.055	0.007	9.04e-16		C	T	0.001	0.008	0.86
Insomnia	rs16990210	T	-0.046	0.008	1.97e-08		T	C	0.006	0.009	0.5
Insomnia	rs17005118	A	0.042	0.007	6.13e-10		G	A	-0.01	0.007	0.15
Insomnia	rs17025198	A	0.041	0.007	2.19e-08		G	A	0.015	0.008	0.064
Insomnia	rs17083297	A	-0.044	0.008	1.6e-08		C	A	0.001	0.009	0.98
Insomnia	rs17223714	A	0.046	0.007	2.44e-10		A	G	0.003	0.008	0.69
Insomnia	rs1731951	A	-0.035	0.006	1.36e-08		T	A	-0.007	0.007	0.4
Insomnia	rs17367725	T	-0.036	0.006	9.29e-09		C	T	-0.001	0.007	0.91
Insomnia	rs17520265	A	-0.091	0.016	2.87e-08		G	A	0.025	0.018	0.14
Insomnia	rs17643634	T	-0.06	0.008	1.34e-13		C	T	0	0.009	0.98
Insomnia	rs176644	T	0.035	0.006	9.49e-09		G	T	-0.005	0.007	0.39
Insomnia	rs1861412	A	0.038	0.006	1.67e-10		G	A	-0.005	0.007	0.52
Insomnia	rs190073	A	-0.034	0.006	2.86e-08		G	A	0.006	0.007	0.38
Insomnia	rs1927902	T	0.053	0.007	1.15e-14		T	C	0.001	0.008	0.9
Insomnia	rs1937447	C	-0.039	0.007	2.08e-08		C	G	0.008	0.008	0.34
Insomnia	rs2030672	C	0.034	0.006	1.1e-08		G	C	-0.003	0.007	0.63
Insomnia	rs2089358	T	-0.041	0.007	2.75e-10		C	T	-0.002	0.007	0.81
Insomnia	rs214934	A	-0.038	0.006	3.16e-09		T	A	0.003	0.007	0.69
Insomnia	rs2216427	C	0.035	0.006	1.6e-08		C	G	0.007	0.007	0.3
Insomnia	rs2221119	C	0.036	0.006	2e-09		G	C	0.002	0.007	0.78
Insomnia	rs224029	T	-0.039	0.006	2.51e-10		T	C	-0.007	0.007	0.37
Insomnia	rs2286729	A	0.07	0.011	5.37e-11		G	A	-0.002	0.012	0.82
Insomnia	rs2364921	T	-0.034	0.006	2.13e-08		T	C	0.002	0.007	0.84
Insomnia	rs2388840	A	-0.037	0.006	1.37e-09		G	A	0.008	0.007	0.18
Insomnia	rs2389631	A	-0.04	0.006	2.03e-10		A	C	-0.004	0.007	0.53
Insomnia	rs2431108	T	-0.053	0.006	7.83e-17		T	C	-0.021	0.007	0.004
Insomnia	rs2598293	T	0.035	0.006	2.48e-09		C	T	-0.012	0.007	0.054
Insomnia	rs2737240	A	0.036	0.007	3.37e-08		A	G	0.022	0.007	0.002
Insomnia	rs2792990	C	0.054	0.008	1.15e-10		G	C	0.003	0.009	0.72
Insomnia	rs2838787	A	-0.036	0.006	7.65e-09		G	A	0.01	0.007	0.13
Insomnia	rs28552587	A	0.033	0.006	3.3e-08		A	G	0.005	0.007	0.55
Insomnia	rs28582096	A	-0.054	0.007	1.74e-13		G	A	-0.016	0.008	0.042
Insomnia	rs28611339	T	0.058	0.009	8.46e-11		G	T	-0.022	0.01	0.015
Insomnia	rs2867690	T	0.042	0.008	3.7e-08		T	C	-0.021	0.008	0.013
Insomnia	rs3131638	A	-0.044	0.007	7.88e-10		A	G	0.015	0.008	0.063
Insomnia	rs314281	T	-0.043	0.006	6.03e-13		T	C	0.011	0.007	0.1
Insomnia	rs3184470	A	-0.038	0.006	9.73e-10		G	A	0.002	0.007	0.85
Insomnia	rs324017	A	0.039	0.007	1.61e-09		A	C	-0.003	0.007	0.69
Insomnia	rs34214423	A	0.045	0.008	3.18e-09		A	C	0.015	0.008	0.069
Insomnia	rs34490907	C	0.054	0.009	1.76e-08		C	G	0.013	0.01	0.19
Insomnia	rs34967082	A	0.035	0.006	4.34e-09		G	A	-0.005	0.007	0.42
Insomnia	rs35110063	A	0.039	0.006	8.82e-11		G	A	-0.004	0.007	0.46
Insomnia	rs35322724	A	0.049	0.006	3.75e-16		C	A	-0.001	0.007	0.85
Insomnia	rs37445	A	-0.036	0.006	4.88e-09		A	G	-0.006	0.007	0.36
Insomnia	rs3774751	T	-0.041	0.006	7.32e-12		G	T	-0.005	0.007	0.45
Insomnia	rs3902952	T	0.048	0.008	2.55e-10		C	T	-0.001	0.008	0.85
Insomnia	rs4238755	A	-0.043	0.007	2.3e-10		A	C	-0.006	0.007	0.44
Insomnia	rs429358	T	0.046	0.008	2.13e-08		T	C	-0.005	0.009	0.6
Insomnia	rs4588900	A	0.033	0.006	1.57e-08		G	A	-0.027	0.007	0
Insomnia	rs4592425	T	0.04	0.006	4.31e-10		G	T	0.002	0.007	0.72
Insomnia	rs4643373	T	0.041	0.007	1.58e-10		T	C	0.011	0.007	0.098
Insomnia	rs4702	A	-0.048	0.006	6.78e-16		G	A	-0.014	0.007	0.032
Insomnia	rs4709655	T	-0.054	0.009	3.09e-09		C	T	-0.004	0.01	0.7
Insomnia	rs4767645	T	-0.037	0.006	6.47e-10		G	T	0.01	0.007	0.12
Insomnia	rs4788203	A	-0.035	0.006	6.32e-09		G	A	-0.001	0.007	0.86
Insomnia	rs4858708	A	-0.034	0.006	1.23e-08		A	T	-0.009	0.007	0.17
Insomnia	rs4981170	A	-0.054	0.008	7.33e-13		A	G	0.002	0.008	0.84
Insomnia	rs521484	A	-0.04	0.007	1.53e-08		G	A	0.009	0.008	0.26
Insomnia	rs524859	A	-0.044	0.006	1.48e-12		G	A	0.011	0.007	0.13
Insomnia	rs55772859	A	0.042	0.006	4.82e-11		C	A	-0.001	0.007	0.83
Insomnia	rs55972276	A	0.073	0.009	4.19e-17		C	A	-0.013	0.009	0.21
Insomnia	rs56097173	T	0.04	0.006	2.69e-10		T	C	-0.012	0.007	0.079
Insomnia	rs56133505	A	0.041	0.006	5.59e-12		G	A	-0.012	0.007	0.077
Insomnia	rs566673	T	-0.039	0.006	1.18e-10		T	G	-0.012	0.007	0.063
Insomnia	rs5877	T	0.036	0.006	1.23e-08		T	C	-0.007	0.007	0.39
Insomnia	rs6019663	T	0.04	0.007	6.47e-10		T	C	-0.013	0.007	0.07
Insomnia	rs60565673	T	-0.043	0.006	1.59e-12		T	G	-0.009	0.007	0.16
Insomnia	rs6119267	C	-0.06	0.006	2.32e-20		C	G	-0.014	0.007	0.059
Insomnia	rs61921611	T	-0.044	0.006	7.84e-12		T	C	0.004	0.007	0.58
Insomnia	rs62068188	T	0.049	0.008	1.18e-09		T	C	-0.006	0.009	0.5
Insomnia	rs62158170	A	0.066	0.007	1.2e-19		A	G	-0.009	0.008	0.2
Insomnia	rs62213452	T	0.037	0.007	2.39e-08		G	T	0.003	0.007	0.65
Insomnia	rs62264767	A	0.065	0.008	1.63e-14		A	C	0.008	0.009	0.35
Insomnia	rs62301574	C	-0.042	0.007	1.37e-08		G	C	0.003	0.008	0.82
Insomnia	rs623025	T	-0.038	0.007	3.16e-08		T	C	-0.006	0.008	0.45
Insomnia	rs6457796	T	-0.039	0.007	1.12e-08		T	C	-0.025	0.007	0.001
Insomnia	rs6510033	A	-0.037	0.007	4.66e-08		A	G	-0.002	0.007	0.75
Insomnia	rs6545798	A	-0.041	0.006	1.19e-11		A	T	-0.002	0.007	0.79
Insomnia	rs6562066	T	0.039	0.006	1.38e-10		T	C	0.009	0.007	0.19
Insomnia	rs6597649	T	0.033	0.006	3.05e-08		C	T	0.002	0.007	0.77
Insomnia	rs6601080	A	0.035	0.006	2.21e-08		G	A	-0.002	0.007	0.84
Insomnia	rs6606731	A	0.043	0.008	1.51e-08		T	A	0.001	0.008	0.92
Insomnia	rs66674044	A	-0.06	0.009	2.18e-12		A	T	-0.01	0.009	0.28
Insomnia	rs667730	T	0.033	0.006	2.26e-08		T	C	-0.004	0.007	0.55
Insomnia	rs6702604	A	-0.037	0.006	1.3e-09		A	G	-0.003	0.007	0.66
Insomnia	rs670501	T	0.053	0.007	7.4e-13		T	C	-0.003	0.008	0.67
Insomnia	rs671985	A	-0.038	0.006	2.79e-10		G	A	0.014	0.007	0.023
Insomnia	rs6756610	C	0.037	0.006	1.14e-09		C	G	-0.008	0.007	0.21
Insomnia	rs6808140	T	0.039	0.006	5.35e-11		C	T	-0.007	0.007	0.3
Insomnia	rs6888135	A	0.038	0.006	1.21e-10		C	A	-0.005	0.007	0.4
Insomnia	rs694786	T	-0.044	0.006	1.97e-13		T	C	-0.01	0.007	0.14
Insomnia	rs6967168	T	-0.044	0.007	1.39e-10		T	G	-0.004	0.008	0.63
Insomnia	rs6978112	T	0.034	0.006	2.11e-08		C	T	0.008	0.007	0.25
Insomnia	rs701394	A	-0.036	0.006	6.83e-09		A	G	-0.019	0.007	0.004
Insomnia	rs7040224	A	0.037	0.006	4.24e-09		A	G	-0.005	0.007	0.41
Insomnia	rs7044885	C	-0.041	0.006	5.67e-12		C	G	-0.007	0.007	0.25
Insomnia	rs715338	A	0.041	0.006	7.85e-12		G	A	0.003	0.007	0.71
Insomnia	rs7168238	C	0.064	0.011	1.8e-08		C	G	-0.01	0.013	0.44
Insomnia	rs7214267	A	-0.044	0.006	5.09e-13		G	A	-0.017	0.007	0.013
Insomnia	rs72657797	T	-0.056	0.008	1.52e-12		C	T	-0.001	0.009	0.92
Insomnia	rs72773790	T	0.037	0.006	3.71e-09		T	C	0.003	0.007	0.62
Insomnia	rs728017	A	-0.035	0.006	9.51e-09		A	G	0.004	0.007	0.49
Insomnia	rs72899452	T	0.074	0.012	1e-09		C	T	0	0.013	0.9
Insomnia	rs73671843	A	-0.056	0.009	5.49e-10		G	A	0.012	0.01	0.24
Insomnia	rs7402939	T	-0.036	0.006	5.19e-09		T	C	0.007	0.007	0.29
Insomnia	rs742760	A	0.043	0.008	2.48e-08		A	T	-0.001	0.008	0.87
Insomnia	rs7475916	C	-0.037	0.006	6.7e-09		C	G	0.007	0.007	0.27
Insomnia	rs75452188	A	0.052	0.009	1.58e-08		A	G	-0.008	0.01	0.45
Insomnia	rs7571486	A	-0.039	0.007	1.4e-08		G	A	-0.008	0.008	0.31
Insomnia	rs75932578	T	-0.04	0.007	4.15e-08		C	T	-0.01	0.008	0.23
Insomnia	rs7599697	T	-0.037	0.006	5e-09		C	T	0.016	0.007	0.019
Insomnia	rs76145129	T	-0.05	0.009	2.73e-08		G	T	0.005	0.01	0.6
Insomnia	rs7615602	C	-0.04	0.007	2.59e-09		C	G	-0.011	0.007	0.11
Insomnia	rs7625896	A	0.036	0.006	5.28e-09		A	G	0.006	0.007	0.35
Insomnia	rs77641763	T	0.071	0.009	6.53e-15		C	T	-0.007	0.01	0.49
Insomnia	rs7992992	A	0.051	0.009	1.15e-08		A	G	-0.011	0.01	0.25
Insomnia	rs8076183	T	-0.038	0.006	2.75e-10		C	T	0.004	0.007	0.53
Insomnia	rs8180457	T	-0.056	0.008	1.12e-11		T	C	-0.016	0.009	0.054
Insomnia	rs8180817	C	-0.049	0.006	1.83e-16		G	C	0.012	0.007	0.086
Insomnia	rs823247	T	-0.037	0.006	5.25e-10		C	T	-0.005	0.007	0.43
Insomnia	rs830716	C	0.045	0.007	8.68e-12		G	C	-0.002	0.007	0.73
Insomnia	rs871994	A	0.035	0.006	5.5e-09		C	A	0.001	0.007	0.8
Insomnia	rs874168	T	0.034	0.006	7.95e-09		T	C	-0.004	0.007	0.57
Insomnia	rs908668	T	0.05	0.007	1.41e-11		C	T	-0.014	0.008	0.075
Insomnia	rs910187	A	-0.035	0.006	1.63e-08		G	A	0.004	0.007	0.44
Insomnia	rs9373590	A	0.04	0.006	2.18e-11		A	T	-0.01	0.007	0.12
Insomnia	rs9394502	T	-0.054	0.006	7.76e-18		C	T	-0.01	0.007	0.17
Insomnia	rs9527083	A	-0.076	0.006	1.61e-32		G	A	0	0.007	0.9
Insomnia	rs9540729	A	0.036	0.006	1.4e-09		A	T	0.008	0.007	0.28
Insomnia	rs9563886	T	-0.034	0.006	3.08e-08		T	C	0.002	0.007	0.72
Insomnia	rs9889282	A	-0.042	0.006	4.7e-12		A	C	0	0.007	0.92
Insomnia	rs9931543	T	0.048	0.007	1.11e-12		T	C	-0.007	0.007	0.4
Insomnia	rs9964420	A	0.035	0.007	4.54e-08		C	A	0.001	0.007	0.92
Sleep duration	rs10173260	C	0.77	0.139	2.9e-08		T	C	-0.003	0.007	0.51
Sleep duration	rs10421649	A	0.798	0.138	6.9e-09		T	A	0.002	0.007	0.77
Sleep duration	rs10483350	G	1.042	0.172	1.5e-09		A	G	0.015	0.008	0.055
Sleep duration	rs1057703	G	1.164	0.192	1.1e-09		T	G	0.004	0.009	0.7
Sleep duration	rs10761674	C	0.74	0.136	4.2e-08		C	T	0	0.007	0.94
Sleep duration	rs10973207	T	1.226	0.187	6e-11		G	T	0.008	0.009	0.4
Sleep duration	rs112230981	A	1.892	0.314	2.2e-09		A	G	0.018	0.015	0.24
Sleep duration	rs113113059	T	0.968	0.164	8.4e-09		T	C	-0.012	0.008	0.12
Sleep duration	rs11567976	T	0.768	0.137	2.1e-08		C	T	0.019	0.007	0.003
Sleep duration	rs11602180	C	1.095	0.184	2.3e-09		C	T	-0.01	0.009	0.25
Sleep duration	rs11621908	C	1.446	0.25	5.6e-09		C	T	-0.031	0.012	0.011
Sleep duration	rs11643715	G	0.834	0.15	3.2e-08		C	G	0.005	0.007	0.48
Sleep duration	rs11885663	T	0.973	0.157	8.6e-10		C	T	0.003	0.008	0.57
Sleep duration	rs12246842	A	0.804	0.136	3.9e-09		A	G	-0.006	0.007	0.32
Sleep duration	rs12567114	A	0.89	0.152	4.3e-09		G	A	0.001	0.007	0.86
Sleep duration	rs12607679	T	1.208	0.156	8.3e-15		T	C	-0.007	0.007	0.3
Sleep duration	rs12611523	A	0.758	0.137	3.1e-08		A	G	-0.009	0.007	0.18
Sleep duration	rs1263056	A	0.768	0.137	2e-08		A	G	-0.001	0.007	0.91
Sleep duration	rs13088093	G	0.976	0.144	7e-12		T	G	-0.003	0.007	0.73
Sleep duration	rs13109404	T	1.872	0.264	1.4e-12		T	G	-0.023	0.013	0.069
Sleep duration	rs151014368	A	0.966	0.169	9.1e-09		G	A	0.003	0.008	0.73
Sleep duration	rs1517572	C	0.879	0.138	1.5e-10		A	C	0	0.007	0.92
Sleep duration	rs1553132	G	0.87	0.155	2.5e-08		A	G	-0.007	0.007	0.36
Sleep duration	rs17427571	A	0.83	0.146	1.3e-08		A	G	-0.011	0.007	0.09
Sleep duration	rs174560	C	0.815	0.146	2.8e-08		T	C	0.028	0.007	0
Sleep duration	rs17732997	C	0.776	0.137	1.2e-08		C	G	-0.005	0.007	0.45
Sleep duration	rs1776776	T	1.198	0.205	4.9e-09		T	C	-0.005	0.01	0.61
Sleep duration	rs1939455	G	1.226	0.214	1.2e-08		G	T	0.001	0.01	0.95
Sleep duration	rs1991556	G	0.994	0.163	1e-09		G	A	-0.037	0.008	0
Sleep duration	rs205024	T	0.83	0.14	3.9e-09		C	T	0.016	0.007	0.017
Sleep duration	rs2072727	T	0.795	0.137	7.9e-09		T	C	0.002	0.007	0.66
Sleep duration	rs2079070	C	1.053	0.154	7.5e-12		C	G	0	0.007	0.96
Sleep duration	rs2192528	A	0.802	0.136	2.7e-09		A	G	-0.007	0.007	0.32
Sleep duration	rs2231265	G	0.897	0.162	2.7e-08		A	G	0.007	0.008	0.38
Sleep duration	rs269054	A	0.819	0.138	2.1e-09		T	A	-0.003	0.007	0.55
Sleep duration	rs3095508	C	0.921	0.138	3.1e-11		C	A	0	0.007	0.88
Sleep duration	rs330088	C	0.868	0.137	2.7e-10		T	C	0.015	0.007	0.024
Sleep duration	rs34354917	C	0.825	0.15	3.9e-08		C	A	0.004	0.007	0.6
Sleep duration	rs34556183	A	1.015	0.151	2.3e-11		A	G	-0.007	0.007	0.34
Sleep duration	rs34731055	T	1.168	0.177	3.7e-11		C	T	0.005	0.009	0.54
Sleep duration	rs35531607	C	0.77	0.136	1.5e-08		T	C	0.002	0.007	0.83
Sleep duration	rs365663	A	0.878	0.137	1e-10		A	G	-0.004	0.007	0.53
Sleep duration	rs374153	C	1.057	0.186	9.1e-09		C	T	0.01	0.009	0.26
Sleep duration	rs4128364	C	0.876	0.143	1.4e-09		T	C	-0.007	0.007	0.32
Sleep duration	rs4538155	T	0.779	0.142	3.6e-08		C	T	0.001	0.007	0.93
Sleep duration	rs4592416	G	0.881	0.136	9.3e-11		A	G	-0.008	0.007	0.2
Sleep duration	rs460692	C	1.263	0.2	3.6e-10		C	T	-0.007	0.01	0.5
Sleep duration	rs4767550	G	0.858	0.139	6.3e-10		A	G	0	0.007	0.98
Sleep duration	rs55658675	C	0.788	0.142	2e-08		C	T	-0.001	0.007	0.77
Sleep duration	rs56372231	T	1.017	0.144	2.2e-12		C	T	0.013	0.007	0.064
Sleep duration	rs61796569	T	0.927	0.154	1.5e-09		C	T	0.006	0.007	0.37
Sleep duration	rs61985058	T	1.116	0.194	1.3e-08		C	T	0.013	0.009	0.14
Sleep duration	rs62120041	T	1.567	0.274	9.6e-09		T	C	-0.025	0.013	0.059
Sleep duration	rs6575005	T	0.934	0.159	4.4e-09		T	C	-0.005	0.008	0.51
Sleep duration	rs7115226	A	1.594	0.261	1.7e-09		C	A	0.02	0.013	0.12
Sleep duration	rs72804080	G	1.068	0.192	2.9e-08		A	G	0.002	0.009	0.76
Sleep duration	rs73219758	G	0.984	0.15	5.6e-11		G	A	-0.005	0.007	0.58
Sleep duration	rs7503199	C	0.885	0.154	1e-08		C	T	0.007	0.007	0.38
Sleep duration	rs75539574	C	2.175	0.244	6.9e-19		A	C	-0.001	0.012	0.88
Sleep duration	rs7556815	A	2.443	0.164	1.3e-49		G	A	-0.008	0.008	0.21
Sleep duration	rs7644809	T	0.784	0.138	1.6e-08		T	C	0.003	0.007	0.71
Sleep duration	rs7806045	T	0.887	0.158	1.4e-08		T	C	-0.005	0.008	0.52
Sleep duration	rs7915425	T	1.144	0.179	2e-10		T	C	0.011	0.009	0.22
Sleep duration	rs7951019	G	2.213	0.391	1.2e-08		T	G	-0.01	0.019	0.6
Sleep duration	rs80193650	G	1.01	0.184	4.1e-08		A	G	0.006	0.009	0.47
Sleep duration	rs8038326	A	0.955	0.152	2.8e-10		A	G	0.006	0.007	0.41
Sleep duration	rs8050478	G	0.96	0.136	1.7e-12		G	A	0.006	0.007	0.37
Sleep duration	rs915416	C	1.156	0.15	9.9e-15		C	G	0.006	0.007	0.45
Sleep duration	rs9345234	C	0.781	0.138	1.8e-08		A	C	0.005	0.007	0.4
Sleep duration	rs9382445	T	0.872	0.14	4.8e-10		T	C	0.003	0.007	0.59
Sleep duration	rs9903973	C	0.766	0.136	2.6e-08		C	T	-0.006	0.007	0.38
Sleep duration	rs9940646	C	1.017	0.137	1.2e-13		C	G	0.017	0.007	0.013
Snoring	rs10878269	C	-0.009	0.001	2.3e-16		C	T	0.005	0.007	0.51
Snoring	rs11018488	A	0.007	0.001	5.3e-10		A	T	-0.003	0.007	0.69
Snoring	rs12119849	G	-0.012	0.002	4.1e-11		G	A	0.004	0.012	0.72
Snoring	rs12429765	A	0.007	0.001	6.2e-11		A	G	-0.009	0.007	0.18
Snoring	rs13251292	A	-0.007	0.001	4.3e-12		A	G	-0.001	0.007	0.94
Snoring	rs145367119	C	0.006	0.001	1.2e-08		G	A	-0.019	0.007	0.003
Snoring	rs17060460	A	-0.007	0.001	1.4e-08		A	G	0.001	0.008	0.89
Snoring	rs17151229	G	-0.007	0.001	1.9e-09		G	C	0.008	0.007	0.26
Snoring	rs180107	A	-0.007	0.001	2.1e-10		A	T	0.006	0.007	0.35
Snoring	rs2049045	G	0.008	0.001	8.8e-10		G	C	0.004	0.008	0.65
Snoring	rs2207944	T	-0.006	0.001	2e-08		T	C	0.003	0.007	0.7
Snoring	rs227727	A	-0.006	0.001	1.4e-08		A	T	0.006	0.007	0.34
Snoring	rs2307111	T	0.008	0.001	4.8e-13		T	C	-0.004	0.007	0.51
Snoring	rs2664299	T	0.008	0.001	1.1e-12		T	C	-0.004	0.007	0.48
Snoring	rs34811474	G	0.008	0.001	1.3e-10		G	A	-0.004	0.008	0.58
Snoring	rs4744369	T	-0.006	0.001	4e-08		T	A	-0.006	0.007	0.37
Snoring	rs4976269	G	0.007	0.001	8.6e-10		G	A	0.005	0.007	0.52
Snoring	rs4987719	C	-0.016	0.003	3.5e-08		C	T	0.031	0.018	0.1
Snoring	rs57222984	A	-0.008	0.001	5.4e-12		A	G	-0.036	0.008	0
Snoring	rs592333	A	-0.009	0.001	1e-17		A	G	0.002	0.007	0.79
Snoring	rs6054427	G	-0.006	0.001	4e-09		G	A	-0.01	0.007	0.15
Snoring	rs61597598	G	-0.012	0.002	5.1e-15		G	A	-0.003	0.01	0.67
Snoring	rs725861	A	-0.009	0.001	1e-11		A	G	-0.009	0.008	0.3
Snoring	rs7829639	A	-0.007	0.001	1.4e-10		G	T	0.002	0.007	0.83
Snoring	rs80093081	T	0.006	0.001	1.8e-08		C	T	-0.002	0.007	0.83
Snoring	rs8069947	C	0.007	0.001	2.8e-10		C	T	0.009	0.007	0.21
Snoring	rs8108822	C	0.011	0.002	6.2e-10		C	T	-0.004	0.011	0.71
Snoring	rs947612	G	0.007	0.001	1.5e-08		G	A	0.008	0.008	0.28
Snoring	rs9583546	G	-0.006	0.001	4e-08		G	C	-0.008	0.007	0.2
Snoring	rs9900496	T	-0.007	0.001	1.8e-09		T	C	-0.002	0.007	0.76
NA means the information on this SNP and its proxy were not available in the summary statistic for fracture.
Abbreviations: Chr, chromosome; SNP, single nucleotide polymorphism.

## Sheet: Supp Data 3
Supplementary Data 3 Detailed information on self-reported codes for five sleep behaviors (chronotype, insomnia, snoring, sleep duration, and excessive daytime sleepiness), the ICD-9 and ICD-10 codes for non-secondary fracture, and the codes for the corresponding diagnosis time in UK Biobank.
Phenotype	Field ID	Code
Exposure
Insomnia	1200	\
Sleep duration	1160	\
Snoring	1210	\
Daytime sleepiness	1220	\
Chronotype	1180	\
Outcome
Fracture	20002	1626, 1627, 1628, 1629,1630, 1631, 1632, 1633, 1634, 1635, 1636, 1637, 1638, 1639, 1640, 1644, 1645, 1646, 1647, 1648, 1649,1650, 1651, 1652, 1653, 1654, 1655, 1656
	41270	M484, M4840, M4842, M4844, M4845, M4846, M4847, M4848, M4849; M84, M840, M8400, M8401, M8402, M8403, M8404, M8405, M8406, M8407, M8408, M841, M8410, M8411, M8412, M8413, M8414, M8415, M8416, M8417, M8418, M8419, M842, M8421, M8422, M8423, M8424, M8425, M8426, M8427, M8428, M843, M8430, M8435, M8436, M8437, M8438, M8439, S02, S020, S0200, S0201, S021, S0210, S0211, S022, S0220, S0221, S023, S0230,…
	41203	7338, 73381, 73382, 73383, 73384, 73385, 73386, 73387, 73388, 73389; 800, 8000, 8001, 8002, 8003, 801, 8010, 8011, 802, 8020, 8022, 8023, 8024, 8026, 8028, 803, 8030, 8031; 805, 8050, 8052, 8054, 8056, 8058; 806, 8064, 807, 8070, 8072, 8074, 808, 8080, 8082, 8084, 8088, 8089, 809, 8090, 8091;810, 8100, 811, 8110, 812, 8120, 8121, 8122, 8123, 8124, 8125, 813, 8130, 8131, 8132, 8134, 8135, 814,8140…
Year when non-cancer illness first diagnosed	20008	\
Date of first in-patient diagnosis based on ICD-9	41263	\
Date of first in-patient diagnosis based on ICD-10	41280	\
The bold code means vertebral fracture. Abbreviations: ICD-9, the International Classification of Diseases, 9th Revision; ICD-10, the International Classification of Diseases, 10th Revision.

## Sheet: Supp Data 4
Supplementary Data 4 Detailed information on the definition and self-reported UK Biobank field codes for covariates which were adjusted in observational studies.
Covariates	Source and definition	Field ID	Code
Age	UK Biobank questionnaire at baseline.	21003
Alcohol consumption	UK Biobank questionnaire at baseline; the status of alcohol consumption was categorized as never, previous, or current.	20117
Body mass index	Physical measurement at baseline.	21001
Bone mineral density	Physical measurement at baseline; the estimates of bone mineral density of the left calcaneus, which were measured by trained staffs using quantitative ultrasound.	4105
Education	UK Biobank questionnaire at baseline; the status of education was categorized as having a degree, or not.	6138
Falls	UK Biobank questionnaire at baseline; the status of falls was categorized as having more than one fall, only one fall, or not in the last year.	2296
Sex	UK Biobank questionnaire at baseline; the status of sex was categorized as male, or female.	31
Smoking	UK Biobank questionnaire at baseline; the status of smoking was categorized as never, previous, or current smoking.	20116
Physical activity	UK Biobank questionnaire at baseline; participants who have physical activity were defined as those who have more than 150 minutes moderate activity per week, or more than 75 minutes vigorous activity per week, or moderate physical activity at least 5 days a week, or vigorous activity once a week.	884, 894, 904, 914
Depression	These cases were included from either questionnaire-based self-reported depression or hospital-based depression cases.	20002	1286, 1291, 1531
		41203	2961, 3004, 3119
		41270	F204, F313, F314, F315
Cognitive function	These cases were included from either questionnaire-based self-reported cognitive impairment or hospital-based cognitive impairment cases.	20002	1263
		41270	F067, R410, R411, R412, R413, R418
The use of sleep medicine	UK Biobank questionnaire at baseline; the status of this variable was categorized as using sleep medicine, or not.	20003	1141151376, 1141194948, 1140917062, 1140863202, 1140855914, 1140865016, 1141171404, 1140863144, 1140862966, 1140862968, 1140876342, 1140855920, 1140863302, 1141171410, 1140879634, 1140867948, 1140879616, 1140867938, 1140867658, 1141168396, 1140867640, 1140882312, 1141169026, 1140855562
The use of glucocorticoid	UK Biobank questionnaire at baseline; the status of this variable was categorized as using one or more than one glucocorticoid, or not.	20003	1140874816, 1141167174, 1141174548, 1140874790, 1140882622, 1140882764, 1140882766, 1140882774, 1140882780, 1141179982, 1140868364, 1140874930, 1140874976, 1140883026, 1141157402, 1140874896, 1140876456, 1140878562, 1140879922, 1140879934, 1140882822, 1140882824, 1140882830, 1140882836, 1140882840, 1140882842, 1140882844, 1140882846, 1140882848, 1140882850, 1140882864, 1140882888, 1140882894, 114…

## Sheet: Supp Data 5
Supplementary Data 5 Source values for Figures 1 and 3
Method	OR/HR	95% CI	P value of association
Source values for Figure 1
Observational study
Multivariable Cox regression (model 0)	1.0638	1.038-1.090	7.84×10-7
Multivariable Cox regression (model 1)	1.059	1.033-1.086	5.63×10-6
Multivariable Cox regression (model 2)	1.0413	1.016-1.067	0.00128
Multivariable Cox regression (model 3)	1.03697	1.012-1.063	0.004147
One-sample mendelian randomization	1.061	1.003-1.123	0.040219
Two-sample mendelian randomization
IVW method	1.059	1.028-1.090	8.97×10-5
Weighted-median method	1.053	1.015-1.093	0.006
MR-PRESSO Outlier corrected	1.056	1.027-1.086	1.94×10-4
MR-Egger regression	\	\	0.711*
Observational study
Multivariable Cox regression in male (model 0)	1.078	1.037-1.121	1.47×10-4
Multivariable Cox regression in male (model 1)	1.0736	1.032-1.116	3.67×10-4
Multivariable Cox regression in male (model 2)	1.0495	1.009-1.091	0.01503
Multivariable Cox regression in male (model 3)	1.0456	1.005-1.087	0.02608
Multivariable Cox regression in female (model 0)	1.049	1.016-1.082	0.003533
Multivariable Cox regression in female (model 1)	1.046	1.013-1.080	0.00631
Multivariable Cox regression in female (model 2)	1.03	0.998-1.064	0.06767
Multivariable Cox regression in female (model 3)	1.028	0.995-1.061	0.0944
Source values for Figure 3
Multivariable Cox regression (model 0)	1.087	1.065-1.111	1.27×10-14
Multivariable Cox regression (model 1)	1.075	1.052-1.098	4.82×10-11
Multivariable Cox regression (model 2)	1.065	1.043-1.088	7.40×10-9
Multivariable Cox regression (model 3)	1.054	1.031-1.077	2.24×10-6
Multivariable Cox regression in male (model 0)	1.101	1.065-1.139	2.01×10-8
Multivariable Cox regression in male (model 1)	1.09	1.054-1.128	6.28×10-7
Multivariable Cox regression in male (model 2)	1.075	1.039-1.112	3.29×10-5
Multivariable Cox regression in male (model 3)	1.064	1.028-1.101	4.06×10-4
Multivariable Cox regression in female (model 0)	1.069	1.040-1.099	1.88×10-6
Multivariable Cox regression in female (model 1)	1.058	1.029-1.088	6.43×10-5
Multivariable Cox regression in female (model 2)	1.051	1.022-1.080	4.44×10-4
Multivariable Cox regression in female (model 3)	1.041	1.012-1.070	0.005
